# Supplementary material for: Conserved anti-inflammatory effects and sensing of butyrate in zebrafish
Source: Gut Microbes. 2020 Oct 16;12(1):1824563. doi: 10.1080/19490976.2020.1824563 (PMC7575005; doi:10.1080/19490976.2020.1824563)
Supplement: Supplemental Material [file KGMI_A_1824563_SM3703.zip]

Archive with 5 entries (4 files):
- Supplementary information/
- Supplementary information/Supplementary Figure 1.jpg
- Supplementary information/Supplementary Figure 2.jpg
- Supplementary information/Supplementary Figure 3.tif
- Supplementary information/Zebrafish hcar1 supplement.docx
